# Supplementary material for: Physicochemical Stability of Doravirine (Pifeltro®): Characterization of Main Degradation Products and Assessment of Stability of Tablets Repackaged in Single-Dose Unit Containers
Source: Pharmaceutics. 2024 Jul 24;16(8):977. doi: 10.3390/pharmaceutics16080977 (PMC11359146; doi:10.3390/pharmaceutics16080977)
Supplement: Supplementary file 1 [file pharmaceutics-16-00977-s001.zip]

Archive with 1 entries (1 files):
- pharmaceutics-3095295-supplementary.pdf
